# Supplementary material for: Association of Vascular Endothelial Growth Factors (VEGFs) with Recurrent Miscarriage: A Systematic Review of the Literature
Source: Int J Mol Sci. 2023 May 29;24(11):9449. doi: 10.3390/ijms24119449 (PMC10253948; doi:10.3390/ijms24119449)
Supplement: Supplementary file 1 [file ijms-24-09449-s001.zip]

Archive with 1 entries (1 files):
- ijms-2304564-supplementary.pdf
